# Supplementary material for: Phase-based treatment versus immediate trauma-focused treatment for post-traumatic stress disorder due to childhood abuse: randomised clinical trial
Source: BJPsych Open. 2021 Nov 16;7(6):e211. doi: 10.1192/bjo.2021.1057 (PMC8612023; doi:10.1192/bjo.2021.1057)
Supplement: Supplementary file 1 [file bjosup.zip]

Archive with 2 entries (2 files):
- S2056472421010577sup001.docx
- S2056472421010577sup002.doc
